# Supplementary material for: New Pseudomonas spp. Are Pathogenic to Citrus
Source: PLoS One. 2016 Feb 26;11(2):e0148796. doi: 10.1371/journal.pone.0148796 (PMC4769151; doi:10.1371/journal.pone.0148796)
Supplement: S3 Table — ++, strongly positive; +, positive; w+, weakly positive; -, negative; ND, not determined. (XLSX) [file pone.0148796.s004.xlsx]

## Sheet: Hoja1
S3 Table. Phenotypic characterization and pathogenicity tests of the strains included in this study. ++, strongly positive; +, positive; w+, weakly positive; -, negative; nd, not determined.
		API20NE																					BIOLOG
Strain	Phenotypic cluster	NO3	TRP	GLU	ADH	URE	ESC	GEL	PNPG	[ GLU ]	[ ARA ]	[ MNE ]	[ MAN ]	[ NAG ]	[ MAL ]	[ GNT ]	[ CAP ]	[ ADI ]	[ MLT ]	[ CIT]	[ PAG ]		A1	B1	C1	D1	E1	F1	G1	H1	A2	B2	C2	D2	E2	F2	G2	H2	A3	B3	C3	D3	E3	F3	G3	H3	A4	B4	C4
FBF1	I	--	--	--	++	--	--	++	--	++	++	++	++	++	--	++	++	--	++	++	--		--	--	--	w+	--	w+	+	+	--	++	--	+	w+	+	+	+	--	--	--	+	--	w+	++	w+	w+	++	--
FBF9	I	--	--	--	++	--	--	++	--	++	++	++	++	++	--	++	++	--	++	++	--		--	--	--	--	--	w+	+	w+	--	++	--	+	--	+	+	+	--	w+	--	+	w+	w+	++	w+	w+	++	--
FBF10	I	--	--	--	++	--	--	++	--	++	++	++	++	++	--	++	++	--	++	++	--		--	--	--	--	--	w+	+	w+	--	++	--	+	--	+	+	+	--	w+	--	+	w+	w+	++	w+	w+	++	--
FBF11	I	--	--	--	++	--	--	++	--	++	++	++	++	++	--	++	++	--	++	++	--		--	--	--	w+	--	w+	+	w+	--	++	--	+	w+	+	+	+	--	--	--	+	--	w+	++	w+	w+	++	--
FBF17	I	--	--	--	++	--	--	++	--	++	++	++	++	++	--	++	++	--	++	++	--		--	--	--	w+	--	w+	+	w+	--	++	--	+	w+	+	+	+	--	--	--	+	--	w+	++	w+	w+	++	--
FBF25*	I	--	--	--	++	--	--	++	--	++	++	++	++	++	--	++	++	--	++	++	--		--	--	--	--	--	w+	+	++	--	+	--	+	+	+	++	+	--	--	--	+	--	w+	+	+	--	++	--
FBF34	I	--	--	--	++	--	--	++	--	++	++	++	++	++	--	++	++	--	++	++	--		--	--	--	w+	--	w+	+	w+	--	++	--	+	w+	+	+	+	--	--	--	+	--	w+	++	w+	w+	++	--
FBF43	I	--	--	--	++	--	--	++	--	++	++	++	++	++	--	++	++	--	++	++	--		--	--	--	w+	--	w+	+	w+	--	++	--	+	w+	+	+	+	--	--	--	+	--	w+	++	w+	w+	++	--
FBF48	I	--	--	--	++	--	--	++	--	+	+	++	++	++	--	++	++	--	++	++	--		--	--	--	--	--	w+	+	--	--	w+	--	+	--	w+	w+	+	--	--	--	+	--	w+	w+	w+	--	++	--
FBF51	I	--	--	--	w+	--	--	++	--	++	++	++	++	++	--	++	++	--	++	++	--		--	--	--	w+	--	w+	+	w+	--	++	--	+	w+	+	+	+	--	--	--	+	--	w+	++	w+	w+	++	--
FBF64	I	--	--	--	++	--	--	++	--	++	++	++	++	++	--	++	++	--	++	++	--		--	--	--	--	--	+	+	w+	--	++	--	+	--	++	w+	+	w+	--	--	+	--	w+	++	++	--	++	--
FBF66	I	--	--	--	++	--	--	++	--	++	++	++	++	++	--	++	++	--	++	++	--		--	--	--	w+	--	w+	+	w+	--	++	--	+	w+	+	+	+	--	--	--	+	--	w+	++	w+	w+	++	--
FBF80	I	--	--	--	++	--	--	++	--	++	++	++	++	++	--	++	++	--	++	++	--		--	--	--	--	--	w+	+	w+	--	++	--	+	--	+	+	+	--	w+	--	+	w+	w+	++	w+	w+	++	--
FBF81	I	--	--	--	++	--	--	++	--	++	++	++	++	++	--	++	++	--	++	++	--		--	--	--	w+	--	w+	+	w+	--	++	--	+	w+	+	+	+	--	--	--	+	--	w+	++	w+	w+	++	--
FBF84	I	--	--	--	w+	--	--	++	--	++	++	++	++	++	--	++	++	--	++	++	--		--	--	--	w+	--	w+	+	w+	--	++	--	+	w+	+	+	+	--	--	--	+	--	w+	++	w+	w+	++	--
FBF86	I	--	--	--	++	--	--	++	--	++	++	++	++	++	--	++	++	--	w+	++	--		--	--	--	--	--	w+	+	w+	--	++	--	+	--	+	+	+	--	w+	--	+	w+	w+	++	w+	w+	++	--
FBF95	I	--	--	--	++	--	--	++	--	+	+	++	++	++	--	++	++	--	++	++	--		--	--	--	--	--	w+	+	w+	--	++	--	+	--	+	+	+	--	--	--	+	--	w+	++	w+	w+	++	--
FBF7	II	--	--	--	w+	--	--	--	--	++	++	++	++	++	--	++	++	--	++	++	--		--	+	++	--	+	w+	+	++	--	++	--	+	++	w+	++	+	--	--	--	+	w+	w+	++	+	--	++	--
FBF8	II	--	--	--	++	--	--	--	--	++	++	++	++	++	--	++	++	--	++	++	--		--	+	++	--	+	w+	+	++	--	++	--	+	++	w+	++	+	--	--	--	+	w+	w+	++	+	--	++	--
FBF23	II	--	--	--	++	--	--	++	--	++	++	++	++	++	--	++	++	--	++	++	--		--	+	--	w+	++	w+	++	++	--	++	--	++	+	+	++	++	--	w+	w+	++	w+	+	++	+	--	++	--
FBF41	II	--	--	--	++	--	--	++	--	++	++	++	++	++	--	++	++	--	++	++	--		--	+	--	w+	++	w+	++	++	--	++	--	++	+	+	++	++	--	--	--	++	w+	+	++	+	--	++	--
FBF56	II	--	--	--	++	--	--	--	--	++	++	++	++	++	--	++	++	--	w+	--	--		--	+	--	w+	++	w+	+	+	--	++	--	+	+	w+	++	+	--	--	--	++	--	w+	+	w+	--	++	--
FBF110	III	++	--	--	++	--	--	--	--	++	++	++	++	++	--	++	++	--	++	++	--		--	++	--	w+	++	w+	+	++	--	++	--	++	++	++	++	++	w+	--	w+	++	w+	w+	++	+	--	++	--
FBF112	III	++	--	--	++	--	--	--	--	++	++	++	++	++	--	++	++	--	++	++	--		--	++	--	w+	++	w+	+	++	--	++	--	++	++	++	++	++	--	w+	w+	++	w+	w+	++	+	w+	++	w+
FBF120	III	++	--	--	++	--	--	--	--	++	++	++	++	++	--	++	++	--	++	++	--		--	++	--	w+	++	w+	+	++	--	++	--	++	++	++	++	++	w+	--	w+	++	w+	w+	++	+	--	++	--
FBF121	III	++	--	--	++	--	--	--	--	++	++	++	++	++	--	++	++	--	++	++	--		--	++	--	w+	++	w+	+	++	--	++	--	++	++	++	++	++	--	w+	w+	++	w+	w+	++	+	w+	++	w+
FBF126	III	++	--	--	++	--	--	--	--	++	++	++	++	++	--	++	++	--	++	++	--		--	++	--	w+	++	w+	+	++	--	++	--	++	++	++	++	++	w+	--	w+	++	w+	w+	++	+	w+	++	--
FBF128	III	++	--	--	++	--	--	--	--	++	++	++	++	++	--	++	++	--	++	++	--		--	++	--	w+	++	w+	+	++	--	++	--	++	++	++	++	++	--	--	w+	++	w+	w+	++	+	--	++	--
FBF130	III	++	--	--	++	--	--	--	--	++	++	++	++	++	--	++	++	--	++	++	--		--	++	--	w+	++	w+	+	++	--	++	--	++	++	++	++	++	w+	w+	w+	++	w+	+	++	+	w+	++	w+
FBF5	IV	--	--	--	++	--	--	--	--	++	++	++	++	++	--	++	++	--	++	++	--		--	--	--	w+	w+	+	++	++	--	++	--	++	++	++	++	++	w+	--	--	++	w+	w+	++	++	w+	++	w+
FBF20	IV	--	--	--	++	--	--	++	--	++	++	++	++	++	--	++	++	--	++	++	--		--	--	--	w+	w+	+	++	++	--	++	--	++	++	++	++	++	w+	--	--	++	w+	w+	++	++	w+	++	w+
FBF31	IV	--	--	--	++	--	--	++	--	++	++	++	++	++	--	++	++	--	++	++	--		--	--	--	w+	w+	+	++	++	--	++	--	++	++	++	++	++	w+	--	--	++	w+	w+	++	++	w+	++	w+
FBF42	IV	--	--	--	++	--	--	--	--	++	++	++	++	++	--	++	++	--	++	++	--		--	--	--	w+	w+	+	++	++	--	++	--	++	++	++	++	++	w+	--	--	++	w+	w+	++	++	w+	++	w+
FBF21	V	--	--	--	++	--	w+	++	--	++	++	++	++	w+	--	++	++	--	++	++	--		--	--	--	w+	--	w+	++	++	--	++	--	++	--	++	++	++	--	--	--	++	--	w+	++	+	w+	++	--
FBF22	V	--	--	--	++	--	w+	++	--	++	++	++	++	w+	--	++	++	--	++	++	--		--	--	--	w+	--	+	+	++	--	++	--	++	--	++	++	++	w+	--	w+	++	w+	w+	++	+	w+	++	--
FBF28	V	--	--	--	++	--	w+	++	--	++	++	++	++	w+	--	++	++	--	++	++	--		--	--	--	w+	--	+	+	++	--	++	--	++	--	++	++	++	--	--	w+	++	w+	w+	++	+	w+	++	--
FBF30	V	--	--	--	++	--	w+	++	--	++	++	++	++	w+	--	++	++	--	++	++	--		--	--	--	w+	--	w+	+	++	--	++	--	++	--	++	++	++	w+	--	w+	++	+	w+	++	+	w+	++	--
FBF38	V	--	--	--	++	--	w+	++	--	++	++	++	++	w+	--	++	++	--	++	++	--		--	--	--	+	--	w+	+	++	--	++	--	++	--	++	++	++	--	w+	--	++	w+	w+	++	+	w+	++	--
FBF39	V	--	--	--	++	--	w+	++	--	++	++	++	++	w+	--	++	++	--	++	++	--		--	--	--	w+	--	+	+	++	--	++	--	++	--	++	++	++	w+	--	w+	++	--	w+	++	+	w+	++	--
FBF53	V	--	--	--	++	--	w+	++	--	++	++	++	++	w+	--	++	++	--	++	++	--		--	--	--	w+	--	+	+	++	--	++	--	++	--	++	++	++	--	--	w+	++	w+	w+	++	+	w+	++	--
FBF54	V	--	--	--	++	--	w+	++	--	++	++	++	++	w+	--	++	++	--	++	++	--		--	--	--	w+	--	w+	++	++	--	++	--	++	--	++	++	++	w+	w+	w+	++	w+	w+	++	+	w+	++	--
FBF55	V	--	--	--	++	--	w+	++	--	++	++	++	++	w+	--	++	++	--	++	++	--		--	--	--	w+	--	+	+	++	--	++	--	++	--	++	++	++	w+	--	w+	++	w+	w+	++	+	w+	++	--
FBF59	V	--	--	--	--	--	w+	--	--	++	++	++	++	w+	--	++	++	--	++	++	--		--	--	--	w+	--	+	+	++	--	+	--	++	--	++	++	++	w+	--	w+	++	w+	w+	++	+	w+	++	--
FBF73	V	--	--	--	++	--	w+	++	--	++	++	++	++	w+	--	++	++	--	++	++	--		--	--	--	w+	--	w+	+	++	--	++	--	++	--	++	++	++	--	w+	--	++	w+	w+	++	+	w+	++	--
FBF75	V	--	--	--	++	--	w+	++	--	++	++	++	++	w+	--	++	++	--	++	++	--		--	--	--	w+	--	+	+	++	--	++	--	++	--	++	++	++	w+	--	w+	++	w+	w+	++	+	w+	++	--
FBF93	V	--	--	--	++	--	w+	--	--	++	++	++	++	w+	--	++	++	--	++	++	--		--	--	--	+	--	+	+	++	--	+	--	++	--	++	++	++	--	--	w+	++	+	w+	++	+	w+	++	--
FBF12	VI-A	--	--	--	++	--	--	--	--	++	--	++	--	--	--	++	++	--	++	++	--		--	+	--	w+	--	w+	+	w+	--	++	--	++	--	++	--	++	--	--	--	+	--	w+	w+	+	--	++	--
FBF32	VI-A	--	--	--	++	--	--	--	--	++	--	++	--	--	--	++	++	--	++	++	--		--	+	--	w+	--	w+	+	w+	--	++	--	++	--	++	--	++	--	--	--	+	--	w+	w+	+	--	++	--
FBF61	VI-A	--	--	--	++	--	--	--	--	++	--	++	--	--	--	++	++	--	++	++	--		--	+	--	w+	--	w+	+	w+	--	++	--	++	--	++	--	++	--	--	--	+	--	w+	w+	+	--	++	--
FBF62	VI-A	--	--	--	++	--	--	--	--	++	--	++	--	--	--	++	++	--	++	++	--		--	+	--	w+	--	w+	+	w+	--	++	--	++	--	++	--	++	--	--	--	+	--	w+	w+	+	--	++	--
FBF69	VI-A	--	--	--	++	--	--	--	--	++	--	++	--	--	--	++	++	--	++	++	--		--	+	--	w+	--	w+	+	w+	--	++	--	++	--	++	--	++	--	--	--	+	--	w+	w+	+	--	++	--
FBF104	VI-A	--	--	--	++	--	--	--	--	++	--	++	--	--	--	++	++	--	++	++	++		--	+	--	w+	--	w+	+	w+	--	++	--	++	--	++	--	++	--	--	--	+	--	w+	w+	+	--	++	--
FBF119	VI-A	--	--	--	++	--	--	--	--	++	--	++	--	--	--	++	++	--	++	++	--		--	+	--	w+	--	w+	+	w+	--	++	--	++	--	++	--	++	--	--	--	+	--	w+	w+	+	--	++	--
FBF33	VI-B	--	--	--	--	--	++	--	--	++	++	++	++	--	--	++	++	--	++	++	--		--	+	--	w+	--	w+	+	--	--	++	--	++	--	++	--	+	--	--	--	+	--	w+	w+	+	w+	++	--
FBF36	VI-B	--	--	--	--	--	++	--	--	++	++	++	++	--	--	++	++	--	++	++	--		--	+	--	w+	--	w+	+	w+	--	++	--	++	--	++	--	++	--	--	--	+	--	w+	w+	+	--	++	--
FBF40	VI-B	--	--	--	--	--	++	--	--	++	++	++	++	--	--	++	++	--	++	++	--		--	+	--	w+	--	w+	+	w+	--	++	--	++	--	++	--	++	--	--	--	+	--	w+	w+	+	--	++	--
FBF60	VI-B	--	--	--	--	--	++	--	--	++	++	++	++	--	--	++	++	--	++	++	--		--	+	--	w+	--	w+	+	w+	--	++	--	++	--	++	--	++	--	--	w+	+	--	w+	w+	+	--	++	--
FBF68	VI-B	--	--	--	--	--	++	--	--	++	++	++	++	--	--	++	--	--	++	++	--		--	+	--	w+	--	w+	+	w+	--	++	--	++	--	++	--	++	--	--	--	+	--	w+	w+	+	w+	++	--
FBF77	VI-B	--	--	--	--	--	++	--	--	++	++	++	++	--	--	++	++	--	++	++	--		--	+	--	w+	--	w+	+	w+	--	++	--	++	--	++	--	++	--	--	--	+	--	w+	w+	+	--	++	--
FBF78	VI-B	--	--	--	--	--	++	--	--	++	++	++	++	--	--	++	++	--	++	++	--		--	+	--	w+	--	w+	+	w+	--	++	--	++	--	++	--	++	--	--	--	+	--	w+	w+	+	--	++	--
FBF79	VI-B	--	--	--	--	--	+	--	--	++	++	++	++	--	--	++	++	--	++	++	--		--	+	--	w+	--	w+	+	w+	--	++	--	++	--	++	--	++	--	--	--	+	--	w+	w+	+	--	++	--
FBF83	VI-B	--	--	--	--	--	+	--	--	++	++	++	++	--	--	++	++	--	++	++	--		--	+	--	w+	--	w+	+	w+	--	++	--	++	--	++	--	++	--	--	--	+	--	w+	w+	+	--	++	--
FBF97	VI-B	--	--	--	--	--	++	--	--	++	++	++	++	--	--	++	++	--	++	++	--		--	+	--	w+	--	w+	+	w+	--	++	--	++	--	++	--	++	--	--	--	+	W+	w+	w+	+	w+	++	--
FBF106	VI-B	--	--	--	--	--	++	--	--	++	++	++	++	--	--	++	++	--	++	++	--		--	+	--	w+	--	w+	+	--	--	++	--	++	--	++	--	++	--	--	--	+	--	w+	w+	+	--	++	--
FBF113	VI-B	--	--	--	--	--	+	--	--	++	++	++	++	--	--	++	++	--	++	++	--		--	+	--	w+	--	w+	+	w+	--	++	--	++	--	++	--	++	--	--	--	+	--	w+	w+	+	--	++	--
FBF115	VI-B	--	--	--	--	--	+	--	--	++	++	++	++	--	--	++	++	--	++	++	--		--	+	--	w+	--	w+	+	w+	--	++	--	++	--	++	--	++	--	--	--	+	--	w+	w+	+	--	++	--
FBF116	VI-B	--	--	--	--	--	+	--	--	++	++	++	++	--	--	++	++	--	++	++	--		--	+	--	w+	--	w+	+	w+	--	++	--	++	--	++	--	++	--	--	--	+	--	w+	w+	+	--	++	--
FBF124	VI-B	--	--	--	--	--	++	--	--	++	++	++	++	--	--	++	++	--	++	++	--		--	+	--	w+	--	+	+	w+	--	++	--	++	--	++	--	++	--	--	--	++	--	w+	w+	+	--	++	--
FBF136	VI-B	--	--	--	--	--	++	--	--	++	++	++	++	--	--	++	++	--	++	++	--		--	+	--	w+	--	+	+	w+	--	++	--	++	--	++	--	++	--	--	--	++	--	w+	w+	+	--	++	--
FBF139	VI-B	--	--	--	--	--	++	--	--	++	++	++	++	--	--	++	++	--	++	++	--		--	+	--	w+	--	w+	+	w+	--	++	--	++	--	++	--	++	--	--	--	+	--	w+	w+	+	--	++	--
FBF13	VI-C	--	--	--	--	--	++	--	--	++	++	++	++	--	--	++	++	--	++	++	--		--	+	--	+	--	+	+	w+	--	++	--	++	w+	+	w+	++	--	--	--	++	--	w+	w+	+	--	++	--
FBF71	VI-C	--	--	--	--	--	++	--	--	++	++	++	++	--	--	++	++	--	++	++	--		--	+	w+	+	--	+	+	w+	--	++	--	++	w+	++	w+	++	--	--	--	++	--	w+	w+	+	--	++	--
FBF72	VI-C	--	--	--	--	--	++	--	--	++	++	++	++	--	--	++	++	--	++	++	--		--	+	w+	+	--	+	+	w+	--	++	--	++	w+	++	w+	++	--	--	--	++	--	w+	w+	+	--	++	--
FBF74	VI-C	--	--	--	--	--	++	--	--	++	++	++	++	--	--	++	++	--	++	++	--		--	+	w+	+	--	+	+	w+	--	++	--	++	--	++	w+	++	--	--	--	++	--	w+	w+	+	--	++	--
FBF98	VI-C	--	--	--	--	--	++	--	--	++	++	++	++	--	--	++	++	--	++	++	--		--	+	w+	+	--	+	+	w+	--	++	--	++	--	++	w+	++	--	--	--	++	--	w+	w+	+	--	++	--
FBF107	VI-C	--	--	--	--	--	++	--	--	++	++	++	++	--	--	++	++	--	++	++	--		--	+	w+	+	--	+	+	w+	--	++	--	++	w+	++	w+	++	--	--	--	++	--	w+	w+	+	--	++	--
FBF108	VI-C	--	--	--	--	--	++	--	--	++	++	++	++	--	--	++	++	--	++	++	--		--	+	w+	+	--	+	+	w+	--	++	--	++	w+	++	w+	++	--	--	--	++	--	w+	w+	+	--	++	--
FBF118	VI-C	--	--	--	--	--	++	--	--	++	++	++	++	--	--	++	++	--	++	++	--		--	+	w+	+	--	+	+	w+	--	++	--	++	--	++	w+	++	--	--	--	++	--	w+	w+	+	--	++	--
FBF134	VI-C	--	--	--	--	--	++	--	--	++	++	++	++	--	--	++	++	--	++	++	--		--	+	w+	+	--	+	+	w+	--	++	--	++	w+	++	w+	++	--	--	--	++	--	w+	w+	+	--	++	--
FBF27	VI-D	--	--	--	--	--	++	--	--	++	++	++	++	--	--	++	++	--	++	++	--		--	++	--	w+	--	+	+	--	--	++	--	++	--	++	--	++	--	--	w+	++	w+	+	--	++	w+	++	--
FBF46	VI-D	--	--	--	--	--	++	--	--	++	++	++	++	--	--	++	++	--	++	++	--		--	++	--	w+	--	+	+	--	--	++	--	++	--	++	--	++	--	--	w+	++	w+	+	--	++	w+	++	--
FBF47	VI-D	--	--	--	--	--	++	--	--	++	++	++	++	--	--	++	++	--	++	++	--		--	++	--	w+	--	+	+	--	--	++	--	++	--	++	--	++	--	--	w+	++	w+	+	--	++	w+	++	--
FBF63	VI-D	--	--	--	--	--	++	--	--	++	++	++	++	--	--	++	++	--	++	++	--		--	++	--	w+	--	+	+	--	--	++	--	++	--	++	--	++	--	--	w+	++	w+	+	--	++	w+	++	--
FBF111	VI-D	--	--	--	--	--	++	--	--	++	++	++	++	--	--	++	++	--	++	++	--		--	++	--	w+	--	+	+	--	--	++	--	++	--	++	--	++	--	--	w+	++	w+	+	--	++	w+	++	--
FBF138	VI-D	--	--	--	--	--	++	--	--	++	++	++	++	--	--	++	++	--	++	++	--		--	++	--	w+	--	+	+	--	--	++	--	++	--	++	--	++	--	--	w+	++	w+	+	--	++	w+	++	--
FBF109	VI-E	--	--	--	--	--	++	--	--	++	++	++	++	--	--	++	++	--	++	++	--		--	++	--	w+	--	+	++	+	--	++	--	++	--	++	--	++	--	--	w+	++	--	+	--	++	--	++	--
FBF125	VI-E	--	--	--	--	--	++	--	--	++	++	++	++	--	--	++	--	--	++	++	--		--	++	--	w+	--	+	++	+	--	++	--	++	--	++	--	++	--	--	w+	++	--	+	--	++	--	++	--
FBF135	VI-E	--	--	--	++	--	w+	++	--	++	++	++	++	++	--	++	++	--	++	++	--		--	++	--	w+	--	+	++	+	--	++	--	++	--	++	--	++	--	--	w+	++	--	+	--	++	--	++	--
FBF49	VI-F	--	--	--	--	--	++	--	--	++	++	++	++	--	--	++	++	--	++	++	--		--	+	--	w+	--	w+	+	w+	--	++	--	++	--	++	--	++	--	--	w+	+	--	w+	w+	+	--	++	--
FBF82	VI-F	--	--	--	--	--	++	--	--	++	++	++	+	--	--	++	++	--	++	++	--		--	++	--	w+	--	w+	+	w+	--	++	--	++	--	++	--	++	--	--	w+	+	w+	w+	w+	+	--	++	--
FBF91	VI-F	--	--	--	--	--	++	--	--	++	++	++	++	--	--	++	++	--	+	+	--		--	+	--	w+	--	w+	+	w+	--	++	--	++	--	++	--	++	--	--	--	++	--	w+	w+	+	--	++	--
FBF52	VII	--	--	--	--	--	++	--	--	++	++	++	++	--	--	++	++	--	++	++	--		--	++	--	--	--	w+	++	--	--	+	--	++	--	++	--	++	--	--	--	++	--	w+	+	++	--	++	--
FBF100	VII	--	--	--	--	--	++	--	--	++	++	++	++	--	--	++	++	--	++	++	--		--	++	--	--	--	w+	++	--	--	+	--	++	--	++	--	++	--	--	--	++	--	w+	+	++	--	++	--
FBF117	VII	--	--	--	--	--	++	--	--	++	++	++	++	--	--	++	++	--	++	++	--		--	++	--	--	--	w+	++	--	--	+	--	++	--	++	--	++	--	--	--	++	--	w+	+	++	--	++	--
FBF24	VIII	--	--	--	--	--	++	--	--	++	++	++	++	--	--	++	++	--	++	++	--		--	--	--	w+	--	w+	--	--	--	w+	--	+	--	w+	--	+	--	--	--	+	--	--	w+	w+	w+	++	--
FBF58	VIII	--	--	--	--	--	++	--	--	++	++	++	++	--	--	++	++	--	++	++	--		--	--	--	w+	--	w+	--	--	--	+	--	++	--	++	--	+	--	--	--	+	w+	w+	+	+	w+	++	--
FBF102	VIII	--	--	--	--	--	++	--	--	++	++	++	++	--	--	++	++	--	++	++	--		--	--	--	w+	--	w+	++	w+	--	w+	--	+	--	w+	--	+	--	--	--	+	--	--	w+	w+	--	++	--
FBF103	VIII	--	--	--	--	--	++	--	--	++	++	++	++	--	--	++	++	--	++	++	--		--	--	--	--	--	w+	+	--	--	w+	--	+	--	--	--	w+	--	--	--	w+	--	--	w+	w+	--	++	--
FBF122	VIII	--	--	--	--	--	++	--	--	++	++	++	++	--	--	++	++	w+	++	++	--		--	--	--	--	--	w+	--	--	--	w+	--	+	--	--	--	+	--	--	--	+	--	--	+	+	w+	++	--
FBF2	IX	--	--	--	++	--	w+	--	--	++	++	++	++	++	--	++	++	--	++	++	--		--	--	--	w+	--	w+	++	++	--	++	--	++	--	+	++	++	--	--	W+	++	--	++	++	++	w+	++	--
FBF65	IX	--	--	--	++	--	w+	++	--	++	++	++	++	++	--	++	++	--	++	++	--		--	--	--	w+	--	w+	+	++	--	w+	--	+	--	w+	++	++	--	--	w+	++	w+	w+	+	w+	w+	++	--
FBF67	IX	--	--	--	++	--	--	++	--	++	++	++	++	++	--	++	++	--	++	++	--		--	--	--	--	--	w+	+	++	--	w+	--	+	--	w+	++	++	w+	--	--	++	--	w+	+	w+	w+	++	--
FBF85	IX	--	--	--	++	--	--	++	--	++	++	++	++	++	--	++	++	--	++	++	--		--	--	--	w+	--	w+	+	++	--	w+	--	+	--	w+	++	++	--	--	w+	++	w+	w+	+	w+	w+	++	--
FBF87	IX	--	--	--	++	--	--	++	--	++	++	++	++	++	--	++	++	--	++	++	--		--	--	--	--	--	w+	+	++	--	w+	--	+	--	w+	++	++	w+	--	--	++	--	w+	+	w+	w+	++	--
FBF88	IX	--	--	--	++	--	--	++	--	++	++	++	++	++	--	++	++	--	++	++	--		--	--	--	w+	--	+	+	++	--	w+	--	++	--	w+	++	++	--	--	--	++	w+	w+	++	w+	w+	+	--
FBF89	IX	--	--	--	++	--	--	++	--	++	++	++	++	++	--	++	++	--	++	++	--		--	--	--	--	--	+	+	++	--	w+	--	++	--	w+	++	++	w+	--	w+	++	--	w+	++	w+	w+	+	--
FBF90	IX	--	--	--	++	--	--	++	--	++	++	++	++	++	--	++	++	--	++	++	--		--	--	--	w+	--	+	+	++	--	w+	--	++	--	w+	++	++	--	--	--	++	w+	w+	++	w+	w+	+	--
FBF92	IX	--	--	--	++	--	--	++	--	++	++	++	++	++	--	++	++	--	++	++	--		--	--	--	--	--	w+	+	++	--	+	--	+	--	w+	++	+	--	--	--	+	--	--	+	w+	--	++	--
FBF96	IX	--	--	--	++	--	--	++	--	++	++	++	++	++	--	++	++	--	++	++	--		--	--	--	w+	--	+	+	++	--	w+	--	++	--	w+	++	++	w+	--	w+	++	w+	w+	++	w+	w+	+	--
FBF99	IX	--	--	--	w+	--	--	++	--	++	++	++	++	++	--	++	++	--	++	++	--		--	--	--	--	--	+	+	++	--	w+	--	++	--	w+	++	++	w+	--	--	++	w+	w+	++	w+	w+	+	--
FBF15	X	--	--	--	++	--	w+	--	--	++	--	--	--	--	--	++	++	--	++	++	++		--	--	--	w+	++	w+	+	--	--	++	--	++	--	--	++	--	--	--	--	+	--	w+	++	+	--	--	--
FBF57	X	--	--	--	++	--	w+	--	--	++	--	--	--	--	--	++	++	--	++	++	++		--	--	--	w+	++	w+	+	--	--	++	--	++	--	--	++	--	--	--	--	+	--	w+	++	+	--	--	--
FBF50	X	++	--	--	w+	--	--	--	--	++	--	++	--	++	--	++	++	--	++	++	++		--	--	--	w+	--	w+	+	--	--	--	--	+	--	w+	++	w+	--	--	--	+	--	--	++	w+	--	--	--
FBF101	X	--	--	--	++	--	--	--	--	++	--	++	--	--	--	++	++	--	++	++	++		--	--	--	w+	--	w+	+	--	--	--	--	+	--	w+	++	w+	--	--	--	+	--	--	++	w+	--	--	--
FBF105	X	++	--	--	w+	++	--	--	--	++	--	++	--	++	--	++	++	--	++	++	++		--	--	--	w+	--	w+	+	--	--	--	--	+	--	w+	++	w+	--	--	--	+	--	--	++	w+	--	--	--
FBF114	X	--	--	--	++	--	--	--	--	++	--	++	--	--	--	++	++	--	++	++	++		--	--	--	w+	--	w+	+	--	--	--	--	+	--	w+	++	w+	--	--	--	+	--	--	++	w+	--	--	--
FBF18	XI	--	--	--	++	--	--	--	--	++	--	--	--	--	--	++	++	--	++	++	++		--	--	--	++	++	++	++	w+	--	+	--	++	--	++	++	++	w+	--	w+	++	w+	--	++	+	w+	--	--
FBF19	XI	--	--	--	++	--	--	--	--	++	--	--	--	--	--	++	++	--	++	++	++		--	--	--	+	+	+	++	--	--	w+	--	++	--	++	++	w+	--	--	w+	++	w+	--	++	w+	w+	--	--
FBF35	XI	--	--	--	++	--	--	--	--	++	--	--	--	--	--	++	++	--	++	++	++		--	--	--	+	++	+	++	--	--	++	--	++	--	++	++	++	w+	--	--	++	w+	--	++	+	w+	--	--
FBF44	XI	--	--	--	++	--	--	--	--	++	--	--	--	--	--	++	++	--	++	++	++		--	--	--	++	++	+	++	w+	--	+	--	++	--	++	++	+	w+	--	w+	++	w+	--	+	+	--	w+	--
Tests of the API20NE strips: NO3, reduction of nitrates; Trp, indole production (Tryptophane); Glu, fermentation of glucose); ADH, Arginine Dihydrolase; URE, Urease; ESC, hydrolysis of esculin (β-glucosidase); GEL, hydrolysis of gelatin (protease); PNG, β-galactosidase (Para-nitrophenyl-ß-D-Galactopyranosidase). Growth with: [GLU], D-glucose; [ARA], L-arabinose; [MNE], D-mannose; [MAN], D-mannito…
G3, L-Leucine; H3, Uridine; A4, Glycogen; B4, D-Galactose; C4, D-Raffinose; D4, Formic Acid; E4, α-Keto Glutaric Acid; F4, L-Alanin amide; G4, L-Ornithine; H4, Thymidine; A5, Tween 40; B5, Gentiobiose; C5, L-Rhamnose; D5, D-Galactonic Acid Lactone; E5, α-Keto Valeric Acid; F5, D-Alanine; G5, L-Phenylalanine; H5, Phenyethylamine; A6, Tween 80; B6, α-D-Glucose; C6, D-Sorbitol; D6, D-Galacturonic Ac…
F10, L-Glutamic Acid; G10, L-Threonine; H10, D,L-α-Glycerol Phosphate; A11, D-Arabitol; B11, D-Mannitol; C11, Pyruvic Acid (Methyl Ester); D11, β-Hydroxybutyric Acid; E11, Sebacic Acid; F11, Glycyl-L-aspartic Acid; G11, D,L-Carnitine; H11, α-D-Glucose-1-Phosphate; A12, D-Cellobiose; B12, D-Mannose; C12, Succinic Acid (Mono-Methyl-Ester); D12, γ-Hydroxybutyric Acid; E12, Succinic Acid; F12, Glycyl…
*FBF25 belongs to phenotype cluster I and a rpoD gene and MLSA group IV
**Mean of all severity on Alemow, Washington navel and Sour Orange.
[truncated: 81 more columns]
